# Supplementary material for: Strong Alterations in the Sphingolipid Profile of Chickens Fed a Dose of Fumonisins Considered Safe
Source: Toxins (Basel). 2021 Oct 30;13(11):770. doi: 10.3390/toxins13110770 (PMC8619408; doi:10.3390/toxins13110770)
Supplement: Supplementary file 1 [file toxins-13-00770-s001.zip]

Archive with 1 entries (1 files):
- toxins-1432139-supplementary.pdf
